# Supplementary material for: Force-induced ion generation in zwitterionic hydrogels for a sensitive silent-speech sensor
Source: Nat Commun. 2023 Jan 13;14:219. doi: 10.1038/s41467-023-35893-7 (PMC9839672; doi:10.1038/s41467-023-35893-7)
Supplement: Supplementary file 8 — Source Data [file 41467_2023_35893_MOESM8_ESM.xlsx]

## Sheet: Figure 2c
X1	Y1	X2	Y2	X3	Y3	X4	Y4	X5	Y5	X6	Y6
500	416.9	500	441	500	503.3	500	514.6	500	542.6	500	616.8
501	425.4	501	459.3	501	515.9	501	536	501	553.7	501	630.5
502	468.1	502	512.7	502	569.4	502	599.1	502	609.7	502	694.8
503	528.7	503	579.2	503	643.9	503	679.3	503	691.9	503	789.3
504	596.9	504	652	504	726.4	504	767.1	504	781.2	504	890.9
505	670.8	505	730	505	818.7	505	860.5	505	880.1	505	1003
506	752.9	506	817	506	919.8	506	963.8	506	987.9	506	1121
507	841.7	507	914.4	507	1031	507	1079	507	1105	507	1251
508	939.4	508	1019	508	1151	508	1201	508	1234	508	1392
509	1039	509	1126	509	1273	509	1325	509	1365	509	1539
510	1139	510	1236	510	1396	510	1456	510	1503	510	1690
511	1248	511	1354	511	1532	511	1597	511	1648	511	1854
512	1365	512	1479	512	1678	512	1748	512	1803	512	2030
513	1483	513	1601	513	1830	513	1905	513	1965	513	2208
514	1606	514	1734	514	1982	514	2063	514	2131	514	2391
515	1724	515	1860	515	2136	515	2218	515	2290	515	2571
516	1846	516	1993	516	2287	516	2373	516	2454	516	2750
517	1978	517	2131	517	2456	517	2539	517	2637	517	2941
518	2115	518	2280	518	2634	518	2715	518	2832	518	3148
519	2254	519	2430	519	2811	519	2891	519	3027	519	3353
520	2398	520	2581	520	2988	520	3076	520	3215	520	3564
521	2538	521	2732	521	3166	521	3262	521	3406	521	3777
522	2675	522	2880	522	3346	522	3448	522	3595	522	3985
523	2814	523	3019	523	3526	523	3634	523	3788	523	4185
524	2946	524	3162	524	3700	524	3809	524	3968	524	4376
525	3070	525	3295	525	3865	525	3970	525	4144	525	4563
526	3196	526	3422	526	4025	526	4123	526	4312	526	4742
527	3312	527	3545	527	4177	527	4270	527	4480	527	4915
528	3417	528	3652	528	4307	528	4403	528	4629	528	5069
529	3506	529	3747	529	4428	529	4525	529	4764	529	5199
530	3587	530	3831	530	4541	530	4630	530	4880	530	5322
531	3662	531	3912	531	4633	531	4723	531	4980	531	5436
532	3721	532	3973	532	4710	532	4805	532	5059	532	5515
533	3765	533	4020	533	4779	533	4869	533	5123	533	5575
534	3803	534	4058	534	4822	534	4918	534	5172	534	5631
535	3819	535	4078	535	4855	535	4942	535	5200	535	5664
536	3828	536	4078	536	4863	536	4946	536	5214	536	5668
537	3828	537	4067	537	4863	537	4936	537	5207	537	5668
538	3821	538	4053	538	4850	538	4905	538	5196	538	5650
539	3805	539	4034	539	4816	539	4870	539	5165	539	5615
540	3773	540	4001	540	4773	540	4830	540	5126	540	5560
541	3730	541	3954	541	4722	541	4783	541	5069	541	5488
542	3685	542	3896	542	4664	542	4720	542	5006	542	5413
543	3629	543	3839	543	4601	543	4658	543	4940	543	5333
544	3571	544	3773	544	4529	544	4580	544	4861	544	5247
545	3512	545	3706	545	4461	545	4497	545	4776	545	5166
546	3446	546	3639	546	4376	546	4417	546	4688	546	5064
547	3381	547	3565	547	4293	547	4332	547	4592	547	4966
548	3314	548	3488	548	4208	548	4238	548	4494	548	4860
549	3236	549	3407	549	4113	549	4137	549	4396	549	4752
550	3156	550	3320	550	4012	550	4036	550	4291	550	4635
551	3075	551	3238	551	3909	551	3930	551	4178	551	4520
552	2993	552	3164	552	3811	552	3828	552	4075	552	4402
553	2917	553	3090	553	3711	553	3726	553	3969	553	4289
554	2837	554	3004	554	3606	554	3626	554	3853	554	4174
555	2763	555	2924	555	3507	555	3530	555	3751	555	4058
556	2685	556	2839	556	3409	556	3432	556	3642	556	3941
557	2612	557	2751	557	3311	557	3330	557	3527	557	3827
558	2539	558	2669	558	3211	558	3229	558	3422	558	3711
559	2457	559	2589	559	3111	559	3126	559	3314	559	3597
560	2380	560	2507	560	3017	560	3020	560	3213	560	3479
561	2296	561	2422	561	2916	561	2925	561	3109	561	3362
562	2217	562	2338	562	2818	562	2826	562	3003	562	3252
563	2137	563	2252	563	2718	563	2726	563	2898	563	3138
564	2055	564	2170	564	2621	564	2626	564	2796	564	3021
565	1982	565	2091	565	2523	565	2528	565	2694	565	2911
566	1904	566	2007	566	2425	566	2425	566	2585	566	2800
567	1826	567	1923	567	2320	567	2322	567	2476	567	2686
568	1754	568	1842	568	2222	568	2227	568	2372	568	2573
569	1682	569	1765	569	2129	569	2132	569	2271	569	2464
570	1608	570	1688	570	2039	570	2039	570	2171	570	2352
571	1538	571	1613	571	1950	571	1948	571	2073	571	2244
572	1468	572	1540	572	1860	572	1859	572	1980	572	2142
573	1400	573	1466	573	1774	573	1769	573	1885	573	2042
574	1331	574	1396	574	1686	574	1681	574	1795	574	1943
575	1266	575	1329	575	1604	575	1600	575	1707	575	1845
576	1197	576	1258	576	1519	576	1516	576	1619	576	1745
577	1130	577	1189	577	1436	577	1436	577	1530	577	1650
578	1071	578	1128	578	1362	578	1360	578	1447	578	1564
579	1016	579	1068	579	1291	579	1287	579	1371	579	1481
580	926.1	580	1010	580	1220	580	1216	580	1298	580	1404
581	908.3	581	953.9	581	1155	581	1147	581	1224	581	1328
582	857.7	582	899.9	582	1089	582	1082	582	1156	582	1255
583	808.5	583	847.5	583	1024	583	1016	583	1089	583	1183
584	761.7	584	799.2	584	963.6	584	957.9	584	1026	584	1113
585	720.4	585	755	585	909.7	585	905.8	585	967.7	585	1049
586	680.9	586	712.1	586	858.6	586	856.8	586	912.7	586	989.7
587	643.1	587	672	587	809.8	587	810.6	587	861.2	587	934
588	606.6	588	634.7	588	766.7	588	766.1	588	815	588	880.8
589	572.1	589	599.4	589	724.6	589	723.1	589	769.5	589	830.7
590	539.4	590	565.5	590	682.8	590	681.4	590	725.5	590	783.7
591	509	591	535.3	591	644.4	591	642	591	684	591	738.5
592	482.1	592	506.3	592	610.6	592	608.9	592	647.8	592	700.6
593	457.1	593	480.7	593	578.7	593	578.7	593	615.3	593	665.6
594	434.5	594	457	594	549.2	594	549.7	594	584.7	594	632.9
595	413.1	595	434.2	595	522.1	595	522.2	595	555	595	601.5
596	392.2	596	412.2	596	494.8	596	495.1	596	526.5	596	570.4
597	371.7	597	390.1	597	468.9	597	469.3	597	498.2	597	539.8
598	351.5	598	369.6	598	444	598	444.6	598	473	598	511.6
599	332.7	599	350.2	599	421.4	599	420.6	599	447.6	599	484
600	316.1	600	332.2	600	399.4	600	398.7	600	424	600	458.9
601	300	601	315.4	601	378.7	601	378.8	601	402.8	601	435.2
602	285.1	602	299.2	602	360.2	602	359.3	602	381.8	602	413.1
603	270.7	603	283.8	603	342.3	603	341.1	603	362.9	603	392.1
604	257.4	604	270.1	604	325.1	604	323.3	604	344.4	604	372.6
605	244.6	605	256.7	605	308.5	605	307	605	327.8	605	354.1
606	232.4	606	244	606	292.9	606	292.3	606	311	606	335.8
607	220.2	607	231.5	607	278.3	607	277.6	607	295.8	607	318.2
608	208.6	608	220	608	264.6	608	263.3	608	281.3	608	301.9
609	198.1	609	208.2	609	250.8	609	250	609	266.3	609	286
610	187.9	610	197.8	610	237.7	610	236.8	610	251.5	610	271.3
611	178.8	611	187.8	611	225.6	611	225	611	238.7	611	257.3
612	169.9	612	178.3	612	214	612	213.5	612	226.5	612	244.6
613	161.7	613	169.6	613	203	613	203.2	613	215.1	613	232.6
614	153.7	614	161	614	193.2	614	192.9	614	204.4	614	220.9
615	145.9	615	152.6	615	183.1	615	182.8	615	193.9	615	209.3
616	138.2	616	144.8	616	173.7	616	173.3	616	184.2	616	198.5
617	133.1	617	138.9	617	164.8	617	163.8	617	174.3	617	188.2
618	126.4	618	132.3	618	155.6	618	154.9	618	164.6	618	177.7
619	119.4	619	125.2	619	146.8	619	146.4	619	155.2	619	167.9
620	113.1	620	118.6	620	140.7	620	140.2	620	146.7	620	158.8
621	107.1	621	112.3	621	134.3	621	134	621	139.4	621	150.3
622	101.5	622	106.4	622	127.3	622	127.1	622	134.3	622	142.7
623	96.06	623	100.8	623	120.9	623	120.2	623	127.6	623	137.6
624	91.02	624	95.57	624	114.4	624	113.8	624	121	624	130.7
625	86.47	625	90.73	625	108.5	625	108.1	625	114.8	625	123.9
626	81.91	626	85.88	626	102.6	626	102.5	626	108.8	626	117.4
627	77.41	627	80.93	627	96.63	627	96.53	627	102.7	627	110.8
628	72.79	628	76.38	628	91.09	628	91.16	628	96.76	628	104.1
629	68.62	629	72.3	629	86.26	629	86.23	629	91.5	629	98.61
630	64.95	630	68.53	630	81.81	630	81.49	630	86.55	630	93.47
631	61.49	631	64.72	631	77.44	631	77.01	631	81.76	631	88.1
632	58.04	632	61.01	632	73.25	632	72.66	632	77.09	632	82.86
633	55.02	633	57.67	633	69.23	633	68.68	633	72.75	633	78.26
634	52.06	634	54.61	634	65.46	634	65.03	634	68.97	634	74.16
635	49.23	635	51.61	635	61.74	635	61.41	635	65.33	635	70
636	46.52	636	48.66	636	58.11	636	57.93	636	61.37	636	66.07
637	43.93	637	45.99	637	54.77	637	54.74	637	57.83	637	62.31
638	41.51	638	43.54	638	51.85	638	51.81	638	54.68	638	58.84
639	39.21	639	41.02	639	48.96	639	48.91	639	51.75	639	55.55
640	36.91	640	38.75	640	46.19	640	46.15	640	48.9	640	52.47
641	34.85	641	36.71	641	43.64	641	43.56	641	46.28	641	49.64
642	32.91	642	34.64	642	41.3	642	41.14	642	43.7	642	46.93
643	31.07	643	32.66	643	39.13	643	38.81	643	41.22	643	44.3
644	29.43	644	30.89	644	36.93	644	36.67	644	38.97	644	41.81
645	27.78	645	29.1	645	34.78	645	34.68	645	36.76	645	39.47
646	26.29	646	27.59	646	32.77	646	32.78	646	34.7	646	37.23
647	24.83	647	26.04	647	31.04	647	30.97	647	32.72	647	35.2
648	23.41	648	24.65	648	29.28	648	29.24	648	30.98	648	33.15
649	22.16	649	23.34	649	27.67	649	27.56	649	29.25	649	31.29
650	20.59	650	21.69	650	25.66	650	25.58	650	27.05	650	29.09

## Sheet: Figure 2d
X1(PCBMA)	Y1	yEr±	X2(PSBMA)	Y2	yEr±	X3(PHEAA)	Y3	yEr±	X4(PDMA)	Y4	yEr±	X5(PHEMA)	Y5	yEr±
1	0.84986	0.02981	2	-0.04024	0.00157	3	0.05743	0.01072	4	0.05349	0.02331	5	0.00978	0.00393

## Sheet: Figure 3a
	Y	yEr±
X1(PCBMA)	0.000211861	1.35298e-05
X2(PSBMA)	0.000116835	8.72173e-06
X3(PHEAA)	6.82588e-05	7.00642e-06
X4(PDMA)	2.30841e-05	1.34593e-06
X5(PHEMA)	0	0

## Sheet: Figure 3b
	Y	yEr±
X1(PCBMA)	0.01014	0.000614097
X2(PSBMA)	0.00701	0.00113
X3(PHEAA)	0.00652	0.00142
X4(PDMA)	0.00636	0.0012
X5(PHEMA)	0.000670262	0.000193546

## Sheet: Figure 3c
X1(PCBMA)	Y1	X2(PSBMA)	Y2	X3(PHEAA)	Y3	X4(PDMA)	Y4	X5(PHEMA)	Y5
0.01838	0.0425	0.01838	0.02909
0.10724	0.32271	0.10724	0.06914	0.10724	0.08762	0.10724	0.04346	0.10724	0.01126
0.24512	0.67471	0.24512	0.21879	0.24512	0.19537	0.24512	0.15346	0.24512	0.09987
0.3064	1.1326	0.3064	0.60889	0.3064	0.46395	0.3064	0.38729	0.3064	0.35753
0.55152	3.21085	0.766	1.35719	0.766	1.05373	0.766	0.85364	0.766	0.65696
0.766	4.16245	1.532	1.68385	1.532	1.43	1.532	1.14385	1.532	0.90247
1.532	5.08676	3.064	2.34017	3.064	1.63	3.064	1.40262	3.064	1.08091
3.064	5.69107

## Sheet: Figure 3d
X	Y1(25℃）	Y2(-10℃）
0.01838	0.03711	0.03518
0.10724	0.36855	0.54934
0.24512	1.17875	1.24506
0.3064	1.272	1.77744
0.55152	2.45714	1.9956
0.766	3.716	3.8401
1.532	4.926	5.16586
3.064	5.928	6.0275

## Sheet: Figure 4a
	Y1(Mobile-ion free)	yEr±	Y2(0.9% NaCl)	yEr±	Y3(2% NaCl)	yEr±	Y4(5% NaCl)	yEr±
X1(PCBMA)	81.51	25.28	84.1	15.617	97.875	30.0591	112.309	31.7941
X2(PSBMA)	127.238	39.256	158.182	30.096	182.7	19.4538	200.1	16.6592
X3(PHEAA)	193.33	19.13	187.92	25.5727	203	25.9384	198.36	28.2717
X4(PDMA)	212.463	10.1385	211.7	36.7969	203.829	24.0999	219.675	63.8947
X5(PHEMA)	232	34.8	250.85	46.287	261	24.6073	306.24	30.3379

## Sheet: Figure 4b
	Y1(Mobile-ion free)	yEr±	Y2(0.9% NaCl)	yEr±	Y3(2% NaCl)	yEr±	Y4(5% NaCl)	yEr±
X1(PCBMA)	40.848	2.20549	34.021	1.39541	31.211	0.99029	41.5477	2.31695
X2(PSBMA)	44.16	2.49232	33.1163	5.74454	29.944	2.6879	34.1243	10.3964
X3(PHEAA)	92.07	1.7309	88.1	6.43905	85.65	5.03457	101.989	1.15293
X4(PDMA)	72.58	3.39599	96.361	2.84115	96.7197	1.18559	107.426	8.97409
X5(PHEMA)	566.38	2.41587	524.248	13.5415	544.483	23.3665	569.268	14.0355

## Sheet: Figure 4c
	Y	yEr±
X1(0.2 wt%)	112	18.4
X2(0.4 wt%)	81.51	25.28
X3(0.8 wt%)	60	13.15
X4(1.6 wt%)	38.7	9.72

## Sheet: Figure 4d
	Y	yEr±
X1(0.2 wt%)	13.042	0.78406
X2(0.4 wt%)	59.801	2.20549
X3(0.8 wt%)	94.492	3.20217
X4(1.6 wt%)	163.847	14.0386

[truncated: 3 more sheets: Figure 5d, Figure 5e, Figure 6b]
